# Supplementary material for: Sustained acoustic medicine as a non-surgical and non-opioid knee osteoarthritis treatment option: a health economic cost-effectiveness analysis for symptom management
Source: J Orthop Surg Res. 2020 Oct 19;15:481. doi: 10.1186/s13018-020-01987-x (PMC7574225; doi:10.1186/s13018-020-01987-x)
Supplement: Supplementary file 1 — Additional file 1:. Variable distributions [file 13018_2020_1987_MOESM1_ESM.xlsx]

## Sheet: Variables Report
Variables
NAME	DESCRIPTION	FORMULA	VALUE	DEFINITIONINFO	LOW	HIGH	COMMENT
Cost_diclofenac_topical_cream	Cost diclofenac topical cream	56	56		0	13.25	Average cash price on GoodRx of $56; as of 1/10/20
Cost_ultrasound	Cost of ultrasound over an 8 week period	4635	4635		0	5000	Use of 60% of list price of SAM of $7,725 or $4,635. Note: Prior studies on use of ultrasound have used it for 10-15 minutes per session for a period of 4-8 weeks. Medicare reimburses ultrasound of osteoarthritis, CPT 97035, @ $14.06 per 15 minutes. Therefore 40 sessions (8 weeks) X $14.06 = $562.40. CIGNA covers ultrasound as part of its physical medicine policy for OA.
CPT_20610	Estimated commerical payment for PPO	82.17	82.17		0	61.63	Note: Rate reflects Medicare national average amount of $61.63 which is 75% of commercial PPO rate (Report to Congress Medicare Payment Policy, March 2019 report to Congress. Therefore: $61.63/0.75 = $82.17
CPT_97110	Physical therapy per session ongoing	41.8	41.8		0	200	Medicare payment rate for 2020; national average of $31.35. This rate is 75% of the commercial rate (Report to Congress, Medicare Payament Polciy, March 2019). Therefore: $31.35/0.75 = $41.80
CPT_97162	Physical therapy evaluation 30 minutes	115.32	115.32		0	86.49	CMS payment for physical therapy evaluation of moderate complexity @ National average amount of $86.49. This rate is 75% of the commercial PPO rate (Report to Congress, Medicare Payment Policy, March 2019). Therefore: $86.49/0.75 = $115.32
CPT_99213_EandM	Evaluation and management patient	94.15	94.15		0	75.32	Medicare pricing as of 2020 at $75.32. Rate is 80% of commercial rate (Report to Congress, Medicare Payment Policy, March 2019). Therefore: $75.32/0.80 = $94.15
Dosing_session	Dosing per session of PT	PT_optimal_dosing	3		0	0	Optimal dosing per sesson is typically 30-60 minutes. Sports Health 2019.
ES_functional_improvement_HA	Effect size for functional improvment with use of HA	EffectSize_function_HA	0.23		0	0.23	Source: Bannura et al. Osteo and Cart. 2010; use of web table 1; functional improvement at 24 weeks with HA
ES_functional_improvement_PT	Probability functional improvement with PT	EffectSize_function_PT	0.47		0	0.26	Source: Cochrane Review. 2015. Exercise for osteoarthritis of the knee (review).
ES_pain_function_improved_US_exercise	Probability of pain and function improved with US	EffectSize_function_U_exercise	0.772667		0	0.772667	Sources: Osteo & Cart 2010; efficacy of ultrasound therapy for the management of knee osteoarthrtitis: systematic review and meta-analysis;
J1730_hyrocortisone	Hydrocortisone injection	14.52	14.52		0	14.52	Source: CMS drug reimbursement - $13.70 X 1.06 = $14.52
J7327_HA_injection	Medicare payment for J7327 Monovisc inj per dose 2020	1104	1104		0	1200	Includes cost of J327 (Monovisc injection) plus 6%; $781.26 * 1.06 = $828.14. This amount is adjusted further to reflect Medicare rate being 75% of commercial PPO (Report to Congress, Medicare Payament Policy, March 2019). Therefore $828.14/0.75 = $1,104
Number_PT_sessions_maximal	Number PT sessions maximal	72	72	Assumes 24 weeks of therapy	0	150	Number maximal PT sessions physical therapy. Source: Turner MN, et al. The role of resistance training dosing on pain and physical function in individuals with knee OA: A systematic review. Sports Health 2019.
Number_PT_sessions_minimal	Number of PT sessions minimal	30	30	Assumes one month of therapy	0	30	Derived from 2019 Aetna policy on physical therapy. Coverage includes 30 sessions. Policy number 0325.
Prob_functional_improvement_US_exercise		Prob_Pain_Function_Improve_US_Exercise	0.36		0	0.5
Probability_functional_improvement_PT		Prob_Functional_Improvement_PT	0.26		0	0.5
Probability_pain_improvement_HylauronicAcid	Probability pain improvement with HA	Probability_pain_improvement_HA	0.41		0	0.8	Cochrane 2009 - Viscosupplementation for treatment of OA of the knee (Review)
Probability_pain_improvement_steroids	Probability pain improvment with steriod injections	0.46	0.46		0	0.8	Cochrane 2015 Intra-articular corticosteroid for knee OA (Reveiw)
Probability_pain_improvement_topicalNSAIDs	Probability pain improvement topical NSAIDs	0.52	0.52		0	0.8	Source: Journal Family Practice. 2011. An alternative to oral NSAIDs for acute musculoskeletal injuries PURLs. 52% of patients had a 50% reduction in pain.
Probability_pain_improvement_Ultrasound	Probability of pain improvement with US	0.377	0.377		0	0.9	Probability of pain improvement with ultrasound whereby patient can move on to physical therapy or not require physical therapy - Osteo and Cartilage 2011; Appendix B - US pain reduction 30% lower than control. therefore if 29% in control experience pain reduction then 29% X 1.3 = 37.7% experience pain reduction with US. Note: This is consistent with Cochrane Review on Therapeutic Ultrasound for …

## Sheet: Distributions 
NAME	DESCRIPTION	TYPE	PARAMETERS	EV	COMMENT
Prob_Pain_Function_Improve_US_Exercise	Pain and functional improvement with plus exercise - effect size	Triangular	min: .21, likeliest: 0.36, max: 0.51	0.36	Source: Osteo and Cart. 2010; Appendix B: Use of LSI scales at 12 months for function
Prob_Functional_Improvement_PT	Probability functional improvement with PT	Triangular	min: 0.2, likeliest: 0.26, max: 0.32	0.26	Source: Cochrane Library 2015; Exercise for OA of the knee
EffectSize_function_PT	Effect Size or std mean difference between exercise and control	Triangular	min: 0.31, likeliest: 0.47, max: 0.63	0.47	Derived from Cochrane Library 2015. Exercised for OA of the knee
EffectSize_function_U_exercise	Effect size on function: Ultrasound vs. exercise @ 1 year	Triangular	min: 0.108, likeliest: 0.77, max: 1.44	0.77267	Use of Hedges G statistic for generating effect sizes which provide a unit less measure of the treatment efficacy centered at zero effect. Used Huang et al. 2005 (Arch Phys Med Rehab) and Huang 2005 (Arthritis Rheumatology) studies
Probability_pain_improvement_HA	Proability of pain improvement with HA 5-13 weeks	Uniform	subtype: 2, low: 0.28, high: 0.54	0.41	Cochrane 2015 - Intra-articular corticosteroid for knee osteoarthritis (Review)
PT_optimal_dosing	Optimal dosing physical therapy for greatest effect	Uniform	subtype: 2, low: 2, high: 4	3	Source: Turner MN et al. The role of resistance training dosing on pain and physical function in individuals with knee OA: A systematic review. Sports Health 2019
EffectSize_function_HA	Effect size on function: Hyaluronic Acid vs. placebo @ 1/2 year	Triangular	min: 0.01, likeliest: 0.23, max: 0.45	0.23	Use of data from OHanlon et al. 2016; Effect size of 0.23; 95% CI (0.01 to 0.45)
