# Supplementary material for: Sustained acoustic medicine as a non-surgical and non-opioid knee osteoarthritis treatment option: a health economic cost-effectiveness analysis for symptom management
Source: J Orthop Surg Res. 2020 Oct 19;15:481. doi: 10.1186/s13018-020-01987-x (PMC7574225; doi:10.1186/s13018-020-01987-x)
Supplement: Supplementary file 2 — Additional file 2:. Equations used in model [file 13018_2020_1987_MOESM2_ESM.xlsx]

## Sheet: Sheet1
Therapy	Therapy	Therapy	Therapy	Therapy	Probablity	Cost	Effectivenes	Equation
Ultrasound	Physical therapy				0.1357	13967	0.77	CPT_99213_EandM+Cost_ultrasound+CPT_99213_EandM+CPT_97162+CPT_97110*Dosing_session*Number_PT_sessions_maximal
Ultrasound					0.2413	4823	0.77	CPT_99213_EandM+Cost_ultrasound+CPT_99213_EandM
Ultrasound	NSAID	Physical therapy			0.0842	8757	0.47	CPT_99213_EandM+Cost_ultrasound+CPT_99213_EandM+Cost_diclofenac_topical_cream+CPT_97162+CPT_97110*Dosing_session*Number_PT_sessions_minimal
Ultrasound	NSAID	Corticosteroid inj	Physical therapy		0.0623	8853	0.47	CPT_99213_EandM+Cost_ultrasound+CPT_99213_EandM+Cost_diclofenac_topical_cream+CPT_20610+J1730_hyrocortisone+CPT_97162+CPT_97110*Dosing_session*Number_PT_sessions_minimal
Ultrasound	NSAID	Corticosteroid inj	Physical therapy	HA injection	0.1774	6200	0.23	CPT_99213_EandM+Cost_ultrasound+CPT_99213_EandM+CPT_20610+J1730_hyrocortisone+CPT_99213_EandM+CPT_20610+J7327_HA_injection
Ultrasound	Corticosteriod inj	Physical therapy			0.1376	14064	0.47	CPT_99213_EandM+Cost_ultrasound+CPT_99213_EandM+CPT_20610+J1730_hyrocortisone+CPT_97162+CPT_97110*Dosing_session*Number_PT_sessions_maximal
Ultrasound	Corticosteriod inj	HA injection	Physical therapy		0.0662	10078	0.47	CPT_99213_EandM+Cost_ultrasound+CPT_99213_EandM+CPT_20610+J1730_hyrocortisone+CPT_99213_EandM+CPT_20610+J7327_HA_injection+CPT_97162+CPT_97110*Dosing_session*Number_PT_sessions_minimal
Ultrasound	Corticosteriod inj	HA injection			0.0953	6200	0.23	CPT_99213_EandM+Cost_ultrasound+CPT_99213_EandM+CPT_20610+J1730_hyrocortisone+CPT_99213_EandM+CPT_20610+J7327_HA_injection
Totals US					1	8641	0.52
SOC	NSAID	Physical therapy			0.1352	9294	0.47	CPT_99213_EandM+Cost_diclofenac_topical_cream+CPT_97162+CPT_97110*Dosing_session*Number_PT_sessions_maximal
SOC	NSAID	Corticosteroid inj	Physical therapy		0.177	9485	0.47	CPT_99213_EandM+Cost_diclofenac_topical_cream+CPT_99213_EandM+CPT_20610+J1730_hyrocortisone+CPT_97162+CPT_97110*Dosing_session*Number_PT_sessions_maximal
SOC	NSAID	Corticosteroid inj	HA injection	Physical therapy	0.0852	5484	0.47	CPT_99213_EandM+Cost_diclofenac_topical_cream+CPT_99213_EandM+CPT_20610+CPT_99213_EandM+CPT_20610+J7327_HA_injection+CPT_97162+CPT_97110*Dosing_session*Number_PT_sessions_minimal
SOC	NSAID	Corticosteroid inj	HA injection		0.1226	1433	0.23	CPT_99213_EandM+Cost_diclofenac_topical_cream+CPT_20610+J1730_hyrocortisone+CPT_20610+J7327_HA_injection
SOC	Corticosteroid inj	Physical therapy			0.2208	9335	0.47	CPT_99213_EandM+CPT_20610+J1730_hyrocortisone+CPT_97162+CPT_97110*Dosing_session*Number_PT_sessions_maximal
SOC	Corticosteroid inj	HA injection	Physical therapy		0.0674	5348	0.47	CPT_99213_EandM+CPT_20610+J1730_hyrocortisone+CPT_99213_EandM+CPT_20610+J7327_HA_injection+CPT_97162+CPT_97110*Dosing_session*Number_PT_sessions_minimal
SOC	Corticosteroid inj	HA injection			0.1918	1471	0.23	CPT_99213_EandM+CPT_20610+J1730_hyrocortisone+CPT_99213_EandM+CPT_20610+J7327_HA_injection
Totals SOC					1	6282	0.39
